# Supplementary material for: Mechanistic Insights into Binding of Ligands with Thiazolidinedione Warhead to Human Histone Deacetylase 4
Source: Pharmaceuticals (Basel). 2021 Oct 11;14(10):1032. doi: 10.3390/ph14101032 (PMC8537711; doi:10.3390/ph14101032)
Supplement: Supplementary file 1 [file pharmaceuticals-14-01032-s001.zip]

Archive with 1 entries (1 files):
- pharmaceuticals-1384956-supplementary.pdf
